# Supplementary material for: Hypoxia inducible factor signaling in breast tumors controls spontaneous tumor dissemination in a site-specific manner
Source: Commun Biol. 2021 Sep 23;4:1122. doi: 10.1038/s42003-021-02648-3 (PMC8460839; doi:10.1038/s42003-021-02648-3)
Supplement: Supplementary file 4 — Supplementary Data 1 [file 42003_2021_2648_MOESM4_ESM.xlsx]

## Sheet: Fig 1b, c
Hif1αf/f PyMT+	Age at Sacrifice (days)		Hif1α-/- PyMT+	Age at Sacrifice (days)
Mouse 1	158		Mouse 20	153
Mouse 2	118		Mouse 21	180
Mouse 3	158		Mouse 22	144
Mouse 4	121		Mouse 23	161
Mouse 5	141		Mouse 24	167
Mouse 6	143		Mouse 25	155
Mouse 7	154		Mouse 26	154
Mouse 8	137		Mouse 27	160
Mouse 9	137		Mouse 28	130
Mouse 10	137		Mouse 29	163
Mouse 11	132		Mouse 30	148
Mouse 12	157		Mouse 31	178
Mouse 13	152		Mouse 32	188
Mouse 14	128		Mouse 33	188
Mouse 15	135		Mouse 34	132
Mouse 16	135		Mouse 35	157
Mouse 17	134		Mouse 36	164
Mouse 18	127		Mouse 37	155
Mouse 19	140		Mouse 38	177
			Mouse 39	180
			Mouse 40	136

## Sheet: Fig 1d
Hif1αf/f PyMT+	Total tumor weight (g)		Hif1α-/- PyMT+	Total tumor weight (g)
Mouse 1	2.6		Mouse 20	1.2698
Mouse 2	0.85		Mouse 21	2.6
Mouse 3	0.4		Mouse 22	2.6
Mouse 4	1		Mouse 23	2.9
Mouse 5	1.9		Mouse 24	3.4
Mouse 6	2.5		Mouse 25	1.5
Mouse 7	1.1		Mouse 26	5.6
Mouse 8	1.3		Mouse 27	1.3
Mouse 9	3.6		Mouse 28	2.2
Mouse 10	1.9		Mouse 29	2.9
Mouse 11	0.5		Mouse 30	1.8
Mouse 12	0.6		Mouse 31	4.7
Mouse 13	1.7		Mouse 32	6.2
Mouse 14	3.6		Mouse 33	6.2
Mouse 15	2.8		Mouse 34	3.3
Mouse 16	2.2		Mouse 35	2.1
Mouse 17	3.2		Mouse 36	4
Mouse 18	1.7		Mouse 37	3.4
Mouse 19	1.1		Mouse 38	2.7
			Mouse 39	1.4
			Mouse 40	3.3

## Sheet: Fig 1e
Hif1αf/f PyMT+	Number of tumors		Hif1α-/- PyMT+	Number of tumors
Mouse 1	6		Mouse 20	4
Mouse 2	4		Mouse 21	4
Mouse 3	1		Mouse 22	4
Mouse 4	1		Mouse 23	4
Mouse 5	6		Mouse 24	7
Mouse 6	3		Mouse 25	5
Mouse 7	3		Mouse 26	8
Mouse 8	2		Mouse 27	3
Mouse 9	6		Mouse 28	4
Mouse 10	4		Mouse 29	6
Mouse 11	1		Mouse 30	4
Mouse 12	3		Mouse 31	7
Mouse 13	5		Mouse 32	5
Mouse 14	6		Mouse 33	7
Mouse 15	5		Mouse 34	2
Mouse 16	5		Mouse 35	4
Mouse 17	5		Mouse 36	8
Mouse 18	6		Mouse 37	6
Mouse 19	6		Mouse 38	9
			Mouse 39	4
			Mouse 40	6

## Sheet: Fig 1f
Technical Replicate	Sample Name	Target Name	CT	Avg CT		Technical Replicate	Sample Name	Target Name	CT	dCt (GOI-HKG)	linear (mRNA:B2M)	Avg dCt		Hif1αf/f PyMT+	Avg dCt	realtive to f/f
1	Mouse 1 Tumor	mB2M	17.2038	17.1099		1	Mouse 1 Tumor	mHIF1a_exon2	24.0089	6.89905	0.00837874	0.00797124		Mouse 1	0.00797124	0.405702
2	Mouse 1 Tumor	mB2M	17.0191	17.1099		2	Mouse 1 Tumor	mHIF1a_exon2	24.1347	7.02487	0.00767896			Mouse 2	0.0128003	0.65148
3	Mouse 1 Tumor	mB2M	17.1067	17.1099		3	Mouse 1 Tumor	mHIF1a_exon2	24.1018	6.99199	0.00785601			Mouse 3	0.0460668	2.34461
1	Mouse 2 Tumor	mB2M	17.1934	17.0543		1	Mouse 2 Tumor	mHIF1a_exon2	23.4045	6.35025	0.012257	0.0128003		Mouse 4	0.0108109	0.550228
2	Mouse 2 Tumor	mB2M	17.0255	17.0543		2	Mouse 2 Tumor	mHIF1a_exon2	23.2527	6.19842	0.0136172			Mouse 5	0.0161857	0.823782
3	Mouse 2 Tumor	mB2M	16.944	17.0543		3	Mouse 2 Tumor	mHIF1a_exon2	23.3732	6.31887	0.0125265			Mouse 6	0.0366645	1.86607
1	Mouse 3 Tumor	mB2M	16.9283	17.0182		1	Mouse 3 Tumor	mHIF1a_exon2	21.5525	4.53429	0.0431562	0.0460668		Mouse 7	0.0286214	1.45671
2	Mouse 3 Tumor	mB2M	17.1776	17.0182		2	Mouse 3 Tumor	mHIF1a_exon2	21.3703	4.35212	0.0489646			Mouse 8	0.0191363	0.973956
3	Mouse 3 Tumor	mB2M	16.9487	17.0182		3	Mouse 3 Tumor	mHIF1a_exon2	21.4579	4.43973	0.0460797			Mouse 9	0.0158565	0.80703
1	Mouse 4 Tumor	mB2M	16.0007	16.1421		1	Mouse 4 Tumor	mHIF1a_exon2	22.8364	6.69435	0.00965608	0.0108109		Mouse 10	0.0319512	1.62618
2	Mouse 4 Tumor	mB2M	16.1622	16.1421		2	Mouse 4 Tumor	mHIF1a_exon2	22.7981	6.656	0.0099162			Mouse 11	0.00658921	0.335363
3	Mouse 4 Tumor	mB2M	16.2634	16.1421		3	Mouse 4 Tumor	mHIF1a_exon2	22.423	6.28092	0.0128604			Mouse 12	0.0106843	0.543784
1	Mouse 5 Tumor	mB2M	15.9982	16.1486		1	Mouse 5 Tumor	mHIF1a_exon2	22.0074	5.85883	0.0172312	0.0161857		Mouse 13	0.0240092	1.22197
2	Mouse 5 Tumor	mB2M	16.027	16.1486		2	Mouse 5 Tumor	mHIF1a_exon2	22.1504	6.00179	0.0156057			Mouse 14	0.0260328	1.32496
3	Mouse 5 Tumor	mB2M	16.4207	16.1486		3	Mouse 5 Tumor	mHIF1a_exon2	22.1398	5.99124	0.0157201			Mouse 15	0.0159885	0.813747
1	Mouse 6 Tumor	mB2M	16.1918	16.4133		1	Mouse 6 Tumor	mHIF1a_exon2	21.1774	4.76407	0.0368021	0.0366645		Mouse 16	0.0256444	1.30519
2	Mouse 6 Tumor	mB2M	16.4331	16.4133		2	Mouse 6 Tumor	mHIF1a_exon2	21.0486	4.63532	0.0402373			Mouse 17	0.0156062	0.794288
3	Mouse 6 Tumor	mB2M	16.615	16.4133		3	Mouse 6 Tumor	mHIF1a_exon2	21.3367	4.9234	0.0329541			Mouse 18	0.0105651	0.537718
1	Mouse 7 Tumor	mB2M	17.4589	17.3564		1	Mouse 7 Tumor	mHIF1a_exon2	22.8523	5.4959	0.02216	0.0286214		Mouse 19	0.0121275	0.61724
2	Mouse 7 Tumor	mB2M	17.251	17.3564		2	Mouse 7 Tumor	mHIF1a_exon2	22.3878	5.03148	0.0305756			AVERAGE	0.019648	1
3	Mouse 7 Tumor	mB2M	17.3592	17.3564		3	Mouse 7 Tumor	mHIF1a_exon2	22.2721	4.91578	0.0331286
1	Mouse 8 Tumor	mB2M	16.3489	16.5341		1	Mouse 8 Tumor	mHIF1a_exon2	22.2624	5.72822	0.018864	0.0191363
2	Mouse 8 Tumor	mB2M	16.6022	16.5341		2	Mouse 8 Tumor	mHIF1a_exon2	22.2365	5.70231	0.0192058			Hif1α-/- PyMT+	Avg dCt	realtive to f/f
3	Mouse 8 Tumor	mB2M	16.6513	16.5341		3	Mouse 8 Tumor	mHIF1a_exon2	22.2265	5.69234	0.0193391			Mouse 20	0.00415202	0.21132
1	Mouse 9 Tumor	mB2M	15.1037	15.1252		1	Mouse 9 Tumor	mHIF1a_exon2	21.0607	5.93549	0.0163396	0.0158565		Mouse 21	0.00301736	0.153571
2	Mouse 9 Tumor	mB2M	14.9462	15.1252		2	Mouse 9 Tumor	mHIF1a_exon2	21.0852	5.95999	0.0160644			Mouse 22	0.00314723	0.160181
3	Mouse 9 Tumor	mB2M	15.3258	15.1252		3	Mouse 9 Tumor	mHIF1a_exon2	21.1683	6.04305	0.0151656			Mouse 23	0.00433279	0.22052
1	Mouse 10 Tumor	mB2M	16.8977	16.8474		1	Mouse 10 Tumor	mHIF1a_exon2	21.8159	4.96848	0.0319403	0.0319512		Mouse 24	0.0033928	0.172679
2	Mouse 10 Tumor	mB2M	16.5505	16.8474		2	Mouse 10 Tumor	mHIF1a_exon2	21.8322	4.98481	0.0315807			Mouse 25	0.00395088	0.201083
3	Mouse 10 Tumor	mB2M	17.0939	16.8474		3	Mouse 10 Tumor	mHIF1a_exon2	21.7983	4.95086	0.0323327			Mouse 26	0.00382088	0.194467
1	Mouse 11 Tumor	mB2M	16.3767	16.6538		1	Mouse 11 Tumor	mHIF1a_exon2	23.9119	7.25817	0.00653239	0.00658921		Mouse 27	0.00311106	0.15834
2	Mouse 11 Tumor	mB2M	16.7272	16.6538		2	Mouse 11 Tumor	mHIF1a_exon2	23.8541	7.20031	0.0067997			Mouse 28	0.00108064	0.055
3	Mouse 11 Tumor	mB2M	16.8573	16.6538		3	Mouse 11 Tumor	mHIF1a_exon2	23.9335	7.27972	0.00643554			Mouse 29	0.00459661	0.233948
1	Mouse 12 Tumor	mB2M	17.7275	17.5309		1	Mouse 12 Tumor	mHIF1a_exon2	24.2116	6.68067	0.00974804	0.0106843		Mouse 30	0.00128478	0.0653898
2	Mouse 12 Tumor	mB2M	17.2685	17.5309		2	Mouse 12 Tumor	mHIF1a_exon2	23.8232	6.29221	0.0127601			Mouse 31	0.00201866	0.102741
3	Mouse 12 Tumor	mB2M	17.5968	17.5309		3	Mouse 12 Tumor	mHIF1a_exon2	24.242	6.7111	0.00954461			Mouse 32	0.00254998	0.129783
1	Mouse 13 Tumor	mB2M	17.6717	17.6522		1	Mouse 13 Tumor	mHIF1a_exon2	23.0186	5.36645	0.0242402	0.0240092		Mouse 33	0.00405159	0.206209
2	Mouse 13 Tumor	mB2M	17.6156	17.6522		2	Mouse 13 Tumor	mHIF1a_exon2	22.9889	5.33672	0.0247451			Mouse 34	0.00141018	0.0717723
3	Mouse 13 Tumor	mB2M	17.6692	17.6522		3	Mouse 13 Tumor	mHIF1a_exon2	23.0918	5.43956	0.0230424			Mouse 35	0.00463546	0.235925
1	Mouse 14 Tumor	mB2M	18.1481	18.3903		1	Mouse 14 Tumor	mHIF1a_exon2	23.5614	5.17109	0.0277554	0.0260328		Mouse 36	0.00150685	0.0766925
2	Mouse 14 Tumor	mB2M	18.4213	18.3903		2	Mouse 14 Tumor	mHIF1a_exon2	23.6315	5.24118	0.0264391			Mouse 37	0.00233035	0.118605
3	Mouse 14 Tumor	mB2M	18.6014	18.3903		3	Mouse 14 Tumor	mHIF1a_exon2	23.7769	5.3866	0.023904			Mouse 38	0.00274855	0.139889
1	Mouse 15 Tumor	mB2M	17.9833	18.0239		1	Mouse 15 Tumor	mHIF1a_exon2	23.991	5.96715	0.0159849	0.0159885		Mouse 39	0.00177729	0.0904567
2	Mouse 15 Tumor	mB2M	18.0313	18.0239		2	Mouse 15 Tumor	mHIF1a_exon2	23.9413	5.91741	0.0165456			Mouse 40	0.00338908	0.17249
3	Mouse 15 Tumor	mB2M	18.057	18.0239		3	Mouse 15 Tumor	mHIF1a_exon2	24.0415	6.01765	0.015435			AVERAGE	0.00296691	0.151003
1	Mouse 16 Tumor	mB2M	18.571	18.4036		1	Mouse 16 Tumor	mHIF1a_exon2	23.6366	5.23302	0.026589	0.0256444
2	Mouse 16 Tumor	mB2M	18.0033	18.4036		2	Mouse 16 Tumor	mHIF1a_exon2	23.6856	5.28198	0.025702
3	Mouse 16 Tumor	mB2M	18.6364	18.4036		3	Mouse 16 Tumor	mHIF1a_exon2	23.7463	5.34273	0.0246422
1	Mouse 17 Tumor	mB2M	17.9301	17.8537		1	Mouse 17 Tumor	mHIF1a_exon2	23.9229	6.06919	0.0148933	0.0156062
2	Mouse 17 Tumor	mB2M	17.9145	17.8537		2	Mouse 17 Tumor	mHIF1a_exon2	23.8156	5.96196	0.0160425
3	Mouse 17 Tumor	mB2M	17.7164	17.8537		3	Mouse 17 Tumor	mHIF1a_exon2	23.8301	5.97641	0.0158826
1	Mouse 18 Tumor	mB2M	18.5798	18.3135		1	Mouse 18 Tumor	mHIF1a_exon2	24.8078	6.49428	0.0110925	0.0105651
2	Mouse 18 Tumor	mB2M	17.9927	18.3135		2	Mouse 18 Tumor	mHIF1a_exon2	24.983	6.66949	0.00982392
3	Mouse 18 Tumor	mB2M	18.3681	18.3135		3	Mouse 18 Tumor	mHIF1a_exon2	24.8492	6.53565	0.0107789
1	Mouse 19 Tumor	mB2M	16.9717	16.8724		1	Mouse 19 Tumor	mHIF1a_exon2	23.3136	6.44125	0.0115078	0.0121275
2	Mouse 19 Tumor	mB2M	16.7301	16.8724		2	Mouse 19 Tumor	mHIF1a_exon2	23.2259	6.3535	0.0122294
3	Mouse 19 Tumor	mB2M	16.9153	16.8724		3	Mouse 19 Tumor	mHIF1a_exon2	23.1776	6.30524	0.0126454
1	Mouse 20 Tumor	mB2M	17.324	17.3243		1	Mouse 20 Tumor	mHIF1a_exon2	25.6338	8.3095	0.00315204	0.00415202
2	Mouse 20 Tumor	mB2M	17.4277	17.3243		2	Mouse 20 Tumor	mHIF1a_exon2	25.008	7.6837	0.0048638
3	Mouse 20 Tumor	mB2M	17.2212	17.3243		3	Mouse 20 Tumor	mHIF1a_exon2	25.1395	7.81515	0.00444022
1	Mouse 21 Tumor	mB2M	16.806	16.7903		1	Mouse 21 Tumor	mHIF1a_exon2	25.3452	8.55487	0.00265906	0.00301736
2	Mouse 21 Tumor	mB2M	16.5854	16.7903		2	Mouse 21 Tumor	mHIF1a_exon2	24.9584	8.16808	0.00347666
3	Mouse 21 Tumor	mB2M	16.9797	16.7903		3	Mouse 21 Tumor	mHIF1a_exon2	25.212	8.42161	0.00291637
1	Mouse 22 Tumor	mB2M	17.6954	17.4232		1	Mouse 22 Tumor	mHIF1a_exon2	26.0555	8.63227	0.00252016	0.00314723
2	Mouse 22 Tumor	mB2M	17.5948	17.4232		2	Mouse 22 Tumor	mHIF1a_exon2	25.6803	8.25713	0.00326857
3	Mouse 22 Tumor	mB2M	16.9795	17.4232		3	Mouse 22 Tumor	mHIF1a_exon2	25.5199	8.09671	0.00365298
1	Mouse 23 Tumor	mB2M	18.1868	18.419		1	Mouse 23 Tumor	mHIF1a_exon2	26.0745	7.65546	0.00495996	0.00433279
2	Mouse 23 Tumor	mB2M	18.6279	18.419		2	Mouse 23 Tumor	mHIF1a_exon2	26.3695	7.95044	0.00404276
3	Mouse 23 Tumor	mB2M	18.4423	18.419		3	Mouse 23 Tumor	mHIF1a_exon2	26.3864	7.96736	0.00399564
1	Mouse 24 Tumor	mB2M	14.8815	14.8145		1	Mouse 24 Tumor	mHIF1a_exon2	23.2629	8.44839	0.00286274	0.0033928
2	Mouse 24 Tumor	mB2M	14.7956	14.8145		2	Mouse 24 Tumor	mHIF1a_exon2	23.221	8.40655	0.00294697
3	Mouse 24 Tumor	mB2M	14.7664	14.8145		3	Mouse 24 Tumor	mHIF1a_exon2	22.6531	7.83858	0.00436869
1	Mouse 25 Tumor	mB2M	16.5263	16.6349		1	Mouse 25 Tumor	mHIF1a_exon2	24.4779	7.84301	0.0043553	0.00395088
2	Mouse 25 Tumor	mB2M	16.3916	16.6349		2	Mouse 25 Tumor	mHIF1a_exon2	24.4413	7.80647	0.00446703
3	Mouse 25 Tumor	mB2M	16.9867	16.6349		3	Mouse 25 Tumor	mHIF1a_exon2	25.0012	8.36632	0.0030303
1	Mouse 26 Tumor	mB2M	17.0903	16.7874		1	Mouse 26 Tumor	mHIF1a_exon2	25.0667	8.27927	0.00321878	0.00382088
2	Mouse 26 Tumor	mB2M	16.0861	16.7874		2	Mouse 26 Tumor	mHIF1a_exon2	24.463	7.67563	0.00489108
3	Mouse 26 Tumor	mB2M	17.1858	16.7874		3	Mouse 26 Tumor	mHIF1a_exon2	25.0078	8.22043	0.00335277
1	Mouse 27 Tumor	mB2M	16.6375	16.5888		1	Mouse 27 Tumor	mHIF1a_exon2	25.0298	8.441	0.00287744	0.00311106
2	Mouse 27 Tumor	mB2M	16.6934	16.5888		2	Mouse 27 Tumor	mHIF1a_exon2	24.9921	8.40335	0.00295353
3	Mouse 27 Tumor	mB2M	16.4355	16.5888		3	Mouse 27 Tumor	mHIF1a_exon2	24.7463	8.15752	0.0035022
1	Mouse 28 Tumor	mB2M	16.162	16.081		1	Mouse 28 Tumor	mHIF1a_exon2	26.2313	10.1503	0.000879962	0.00108064
2	Mouse 28 Tumor	mB2M	15.9256	16.081		2	Mouse 28 Tumor	mHIF1a_exon2	25.67	9.58901	0.00129844
3	Mouse 28 Tumor	mB2M	16.1553	16.081		3	Mouse 28 Tumor	mHIF1a_exon2	25.9579	9.87693	0.00106352
1	Mouse 29 Tumor	mB2M	16.29	16.1889		1	Mouse 29 Tumor	mHIF1a_exon2	23.9548	7.76594	0.0045943	0.00459661
2	Mouse 29 Tumor	mB2M	16.2813	16.1889		2	Mouse 29 Tumor	mHIF1a_exon2	23.9387	7.74983	0.00464589
3	Mouse 29 Tumor	mB2M	15.9954	16.1889		3	Mouse 29 Tumor	mHIF1a_exon2	23.9689	7.78003	0.00454965
1	Mouse 30 Tumor	mB2M	17.4558	17.549		1	Mouse 30 Tumor	mHIF1a_exon2	27.4736	9.92458	0.00102897	0.00128478
2	Mouse 30 Tumor	mB2M	17.6743	17.549		2	Mouse 30 Tumor	mHIF1a_exon2	27.0121	9.46314	0.00141681
3	Mouse 30 Tumor	mB2M	17.5168	17.549		3	Mouse 30 Tumor	mHIF1a_exon2	27.0206	9.47157	0.00140855
1	Mouse 31 Tumor	mB2M	19.4851	19.442		1	Mouse 31 Tumor	mHIF1a_exon2	28.7066	9.26462	0.00162581	0.00201866
2	Mouse 31 Tumor	mB2M	19.4303	19.442		2	Mouse 31 Tumor	mHIF1a_exon2	28.23	8.78802	0.00226226
3	Mouse 31 Tumor	mB2M	19.4106	19.442		3	Mouse 31 Tumor	mHIF1a_exon2	28.2915	8.84947	0.00216793
1	Mouse 32 Tumor	mB2M	17.9923	18.0784		1	Mouse 32 Tumor	mHIF1a_exon2	26.7075	8.62906	0.00252578	0.00254998
2	Mouse 32 Tumor	mB2M	18.1337	18.0784		2	Mouse 32 Tumor	mHIF1a_exon2	26.7768	8.69836	0.00240731
3	Mouse 32 Tumor	mB2M	18.1093	18.0784		3	Mouse 32 Tumor	mHIF1a_exon2	26.6023	8.52385	0.00271684
1	Mouse 33 Tumor	mB2M	17.8047	17.9176		1	Mouse 33 Tumor	mHIF1a_exon2	25.9317	8.01415	0.00386813	0.00405159
2	Mouse 33 Tumor	mB2M	17.993	17.9176		2	Mouse 33 Tumor	mHIF1a_exon2	25.8029	7.88535	0.00422934
3	Mouse 33 Tumor	mB2M	17.955	17.9176		3	Mouse 33 Tumor	mHIF1a_exon2	25.8628	7.94526	0.00405731
1	Mouse 34 Tumor	mB2M	18.1942	18.2034		1	Mouse 34 Tumor	mHIF1a_exon2	27.7928	9.58942	0.00129807	0.00141018
2	Mouse 34 Tumor	mB2M	18.175	18.2034		2	Mouse 34 Tumor	mHIF1a_exon2	27.6454	9.44206	0.00143766
3	Mouse 34 Tumor	mB2M	18.2409	18.2034		3	Mouse 34 Tumor	mHIF1a_exon2	27.5892	9.38582	0.00149482
1	Mouse 35 Tumor	mB2M	17.2293	17.2115		1	Mouse 35 Tumor	mHIF1a_exon2	24.9904	7.77885	0.00455336	0.00463546
2	Mouse 35 Tumor	mB2M	17.3034	17.2115		2	Mouse 35 Tumor	mHIF1a_exon2	25.0122	7.8007	0.00448494
3	Mouse 35 Tumor	mB2M	17.1019	17.2115		3	Mouse 35 Tumor	mHIF1a_exon2	24.894	7.68244	0.00486806
1	Mouse 36 Tumor	mB2M	15.2614	15.4424		1	Mouse 36 Tumor	mHIF1a_exon2	24.9356	9.49322	0.00138757	0.00150685
2	Mouse 36 Tumor	mB2M	15.3946	15.4424		2	Mouse 36 Tumor	mHIF1a_exon2	24.8108	9.36838	0.00151299
3	Mouse 36 Tumor	mB2M	15.6711	15.4424		3	Mouse 36 Tumor	mHIF1a_exon2	24.7122	9.26979	0.00162
1	Mouse 37 Tumor	mB2M	18.4371	18.421		1	Mouse 37 Tumor	mHIF1a_exon2	27.2653	8.84424	0.0021758	0.00233035
2	Mouse 37 Tumor	mB2M	18.4705	18.421		2	Mouse 37 Tumor	mHIF1a_exon2	27.3176	8.89654	0.00209833
3	Mouse 37 Tumor	mB2M	18.3555	18.421		3	Mouse 37 Tumor	mHIF1a_exon2	26.9448	8.52381	0.00271692
1	Mouse 38 Tumor	mB2M	17.0185	17.0049		1	Mouse 38 Tumor	mHIF1a_exon2	25.7198	8.71488	0.0023799	0.00274855
2	Mouse 38 Tumor	mB2M	17.082	17.0049		2	Mouse 38 Tumor	mHIF1a_exon2	25.4055	8.40062	0.0029591
3	Mouse 38 Tumor	mB2M	16.9143	17.0049		3	Mouse 38 Tumor	mHIF1a_exon2	25.4314	8.42643	0.00290663
1	Mouse 39 Tumor	mB2M	17.8423	17.7539		1	Mouse 39 Tumor	mHIF1a_exon2	26.9958	9.24181	0.00165173	0.00177729
2	Mouse 39 Tumor	mB2M	17.8065	17.7539		2	Mouse 39 Tumor	mHIF1a_exon2	26.8422	9.08824	0.00183724
3	Mouse 39 Tumor	mB2M	17.613	17.7539		3	Mouse 39 Tumor	mHIF1a_exon2	26.8377	9.0838	0.00184291
1	Mouse 40 Tumor	mB2M	17.9438	18.1844		1	Mouse 40 Tumor	mHIF1a_exon2	26.3749	8.19052	0.003423	0.00338908
2	Mouse 40 Tumor	mB2M	18.2224	18.1844		2	Mouse 40 Tumor	mHIF1a_exon2	26.4259	8.2415	0.00330416
3	Mouse 40 Tumor	mB2M	18.387	18.1844		3	Mouse 40 Tumor	mHIF1a_exon2	26.3677	8.18334	0.00344008

## Sheet: Fig 1g
Technical Replicate	Sample Name	Target Name	CT	Avg CT		Technical Replicate	Sample Name	Target Name	CT	dCt (GOI-HKG)	linear (mRNA:B2M)	Avg dCt		Hif1αf/f PyMT+	Avg dCt	realtive to f/f
1	Mouse 1 Tumor	mB2M	15.7139	16.172		1	Mouse 1 Tumor	mHif2a_exon2	25.3292	9.15723	0.00175145	0.00219331		Mouse 1	0.00219331	0.431097
2	Mouse 1 Tumor	mB2M	15.9642	16.172		2	Mouse 1 Tumor	mHif2a_exon2	24.7761	8.60405	0.00256994			Mouse 2	0.00431266	0.847656
3	Mouse 1 Tumor	mB2M	16.838	16.172		3	Mouse 1 Tumor	mHif2a_exon2	24.9624	8.79038	0.00225856			Mouse 3	0.00557176	1.09513
1	Mouse 2 Tumor	mB2M	15.7693	15.9193		1	Mouse 2 Tumor	mHif2a_exon2	23.6926	7.77335	0.00457077	0.00431266		Mouse 4	0.0030757	0.60453
2	Mouse 2 Tumor	mB2M	15.9915	15.9193		2	Mouse 2 Tumor	mHif2a_exon2	23.7798	7.86049	0.00430286			Mouse 5	0.0043884	0.862542
3	Mouse 2 Tumor	mB2M	15.9972	15.9193		3	Mouse 2 Tumor	mHif2a_exon2	23.8621	7.94276	0.00406435			Mouse 6	0.00768191	1.50988
1	Mouse 3 Tumor	mB2M	15.9526	15.7946		1	Mouse 3 Tumor	mHif2a_exon2	23.5007	7.70607	0.00478896	0.00557176		Mouse 7	0.00611866	1.20263
2	Mouse 3 Tumor	mB2M	15.8436	15.7946		2	Mouse 3 Tumor	mHif2a_exon2	23.2957	7.50106	0.00552021			Mouse 8	0.00209797	0.412358
3	Mouse 3 Tumor	mB2M	15.5876	15.7946		3	Mouse 3 Tumor	mHif2a_exon2	23.0809	7.28633	0.00640613			Mouse 9	0.00191845	0.377071
1	Mouse 4 Tumor	mB2M	15.4251	15.0832		1	Mouse 4 Tumor	mHif2a_exon2	23.0081	7.92483	0.00411518	0.0030757		Mouse 10	0.00627872	1.23409
2	Mouse 4 Tumor	mB2M	14.8117	15.0832		2	Mouse 4 Tumor	mHif2a_exon2	23.7227	8.6395	0.00250755			Mouse 11	0.00136113	0.267531
3	Mouse 4 Tumor	mB2M	15.0129	15.0832		3	Mouse 4 Tumor	mHif2a_exon2	23.6681	8.58486	0.00260436			Mouse 12	0.00465819	0.915569
1	Mouse 5 Tumor	mB2M	15.3666	15.4817		1	Mouse 5 Tumor	mHif2a_exon2	23.2327	7.75101	0.0046421	0.0043884		Mouse 13	0.0122839	2.41441
2	Mouse 5 Tumor	mB2M	15.4177	15.4817		2	Mouse 5 Tumor	mHif2a_exon2	23.3137	7.83199	0.0043887			Mouse 14	0.00786629	1.54612
3	Mouse 5 Tumor	mB2M	15.6608	15.4817		3	Mouse 5 Tumor	mHif2a_exon2	23.3998	7.91811	0.0041344			Mouse 15	0.00476722	0.937
1	Mouse 6 Tumor	mB2M	15.3035	15.3645		1	Mouse 6 Tumor	mHif2a_exon2	22.1428	6.77831	0.00911014	0.00768191		Mouse 16	0.00787568	1.54797
2	Mouse 6 Tumor	mB2M	15.5683	15.3645		2	Mouse 6 Tumor	mHif2a_exon2	22.8754	7.51086	0.00548283			Mouse 17	0.00549099	1.07926
3	Mouse 6 Tumor	mB2M	15.2217	15.3645		3	Mouse 6 Tumor	mHif2a_exon2	22.2509	6.88636	0.00845277			Mouse 18	0.00327734	0.644163
1	Mouse 7 Tumor	mB2M	16.6166	16.2501		1	Mouse 7 Tumor	mHif2a_exon2	24.1095	7.85935	0.00430627	0.00611866		Mouse 19	0.00544897	1.071
2	Mouse 7 Tumor	mB2M	15.7663	16.2501		2	Mouse 7 Tumor	mHif2a_exon2	23.2601	7.01003	0.00775839			AVERAGE	0.00508775	1
3	Mouse 7 Tumor	mB2M	16.3675	16.2501		3	Mouse 7 Tumor	mHif2a_exon2	23.5625	7.31242	0.00629132
1	Mouse 8 Tumor	mB2M	15.5154	15.1718		1	Mouse 8 Tumor	mHif2a_exon2	23.7179	8.54607	0.00267533	0.00209797
2	Mouse 8 Tumor	mB2M	14.767	15.1718		2	Mouse 8 Tumor	mHif2a_exon2	24.1239	8.95203	0.00201915			Hif1α-/- PyMT+	Avg dCt	realtive to f/f
3	Mouse 8 Tumor	mB2M	15.2331	15.1718		3	Mouse 8 Tumor	mHif2a_exon2	24.4601	9.28821	0.00159944			Mouse 20	0.00500866	0.984455
1	Mouse 9 Tumor	mB2M	13.4074	13.5246		1	Mouse 9 Tumor	mHif2a_exon2	22.75	9.22534	0.00167069	0.00191845		Mouse 21	0.00309774	0.608862
2	Mouse 9 Tumor	mB2M	13.4329	13.5246		2	Mouse 9 Tumor	mHif2a_exon2	22.3356	8.81096	0.00222657			Mouse 22	0.00711061	1.39759
3	Mouse 9 Tumor	mB2M	13.7336	13.5246		3	Mouse 9 Tumor	mHif2a_exon2	22.5966	9.07198	0.00185807			Mouse 23	0.00300918	0.591455
1	Mouse 10 Tumor	mB2M	16.5147	15.9394		1	Mouse 10 Tumor	mHif2a_exon2	23.3243	7.38497	0.00598276	0.00627872		Mouse 24	0.00437464	0.859838
2	Mouse 10 Tumor	mB2M	15.5585	15.9394		2	Mouse 10 Tumor	mHif2a_exon2	23.2455	7.30609	0.006319			Mouse 25	0.00716772	1.40882
3	Mouse 10 Tumor	mB2M	15.745	15.9394		3	Mouse 10 Tumor	mHif2a_exon2	23.1971	7.25773	0.00653441			Mouse 26	0.00498191	0.979197
1	Mouse 11 Tumor	mB2M	15.2113	15.3044		1	Mouse 11 Tumor	mHif2a_exon2	25.0694	9.76499	0.00114933	0.00136113		Mouse 27	0.00196024	0.385287
2	Mouse 11 Tumor	mB2M	15.0871	15.3044		2	Mouse 11 Tumor	mHif2a_exon2	24.8003	9.49588	0.00138501			Mouse 28	0.00255565	0.502314
3	Mouse 11 Tumor	mB2M	15.6147	15.3044		3	Mouse 11 Tumor	mHif2a_exon2	24.6388	9.3344	0.00154906			Mouse 29	0.00237039	0.465902
1	Mouse 12 Tumor	mB2M	16.9092	16.433		1	Mouse 12 Tumor	mHif2a_exon2	23.9597	7.52673	0.00542286	0.00465819		Mouse 30	0.00166374	0.327009
2	Mouse 12 Tumor	mB2M	16.2866	16.433		2	Mouse 12 Tumor	mHif2a_exon2	24.118	7.68506	0.00485923			Mouse 31	0.00243485	0.47857
3	Mouse 12 Tumor	mB2M	16.1031	16.433		3	Mouse 12 Tumor	mHif2a_exon2	24.5142	8.0812	0.00369247			Mouse 32	0.00425513	0.836347
1	Mouse 13 Tumor	mB2M	16.653	16.7608		1	Mouse 13 Tumor	mHif2a_exon2	22.9162	6.1554	0.0140295	0.0122839		Mouse 33	0.00629743	1.23776
2	Mouse 13 Tumor	mB2M	17.1015	16.7608		2	Mouse 13 Tumor	mHif2a_exon2	23.2552	6.4944	0.0110916			Mouse 34	0.00133998	0.263373
3	Mouse 13 Tumor	mB2M	16.5279	16.7608		3	Mouse 13 Tumor	mHif2a_exon2	23.1744	6.41357	0.0117307			Mouse 35	0.00479982	0.943407
1	Mouse 14 Tumor	mB2M	17.4048	17.3982		1	Mouse 14 Tumor	mHif2a_exon2	24.4518	7.05365	0.00752729	0.00786629		Mouse 36	0.00393505	0.773437
2	Mouse 14 Tumor	mB2M	17.4739	17.3982		2	Mouse 14 Tumor	mHif2a_exon2	24.2937	6.89556	0.00839903			Mouse 37	0.00345726	0.679526
3	Mouse 14 Tumor	mB2M	17.3157	17.3982		3	Mouse 14 Tumor	mHif2a_exon2	24.4242	7.02608	0.00767255			Mouse 38	0.00332644	0.653814
1	Mouse 15 Tumor	mB2M	16.8862	16.9229		1	Mouse 15 Tumor	mHif2a_exon2	24.616	7.69308	0.00483227	0.00476722		Mouse 39	0.00188737	0.370964
2	Mouse 15 Tumor	mB2M	16.8768	16.9229		2	Mouse 15 Tumor	mHif2a_exon2	24.616	7.69316	0.00483202			Mouse 40	0.00374555	0.73619
3	Mouse 15 Tumor	mB2M	17.0056	16.9229		3	Mouse 15 Tumor	mHif2a_exon2	24.6754	7.75247	0.00463739			AVERAGE	0.0037514	0.737339
1	Mouse 16 Tumor	mB2M	18.1302	17.9104		1	Mouse 16 Tumor	mHif2a_exon2	24.9995	7.08915	0.00734435	0.00787568
2	Mouse 16 Tumor	mB2M	17.7468	17.9104		2	Mouse 16 Tumor	mHif2a_exon2	25.2439	7.33354	0.0061999
3	Mouse 16 Tumor	mB2M	17.8541	17.9104		3	Mouse 16 Tumor	mHif2a_exon2	24.5423	6.63196	0.0100828
1	Mouse 17 Tumor	mB2M	17.5673	17.3908		1	Mouse 17 Tumor	mHif2a_exon2	25.3194	7.92862	0.00410439	0.00549099
2	Mouse 17 Tumor	mB2M	17.4312	17.3908		2	Mouse 17 Tumor	mHif2a_exon2	24.8243	7.43344	0.00578512
3	Mouse 17 Tumor	mB2M	17.1739	17.3908		3	Mouse 17 Tumor	mHif2a_exon2	24.6378	7.24694	0.00658347
1	Mouse 18 Tumor	mB2M	17.6624	17.7484		1	Mouse 18 Tumor	mHif2a_exon2	25.9867	8.23831	0.00331147	0.00327734
2	Mouse 18 Tumor	mB2M	17.9849	17.7484		2	Mouse 18 Tumor	mHif2a_exon2	26.1215	8.37308	0.00301615
3	Mouse 18 Tumor	mB2M	17.5979	17.7484		3	Mouse 18 Tumor	mHif2a_exon2	25.905	8.15662	0.0035044
1	Mouse 19 Tumor	mB2M	16.112	16.3951		1	Mouse 19 Tumor	mHif2a_exon2	23.8562	7.46108	0.00567532	0.00544897
2	Mouse 19 Tumor	mB2M	16.5291	16.3951		2	Mouse 19 Tumor	mHif2a_exon2	24.0845	7.68946	0.00484443
3	Mouse 19 Tumor	mB2M	16.5441	16.3951		3	Mouse 19 Tumor	mHif2a_exon2	23.8181	7.42299	0.00582716
1	Mouse 20 Tumor	mB2M	15.4848	15.7644		1	Mouse 20 Tumor	mHif2a_exon2	23.1969	7.43252	0.00578879	0.00500866
2	Mouse 20 Tumor	mB2M	16.3045	15.7644		2	Mouse 20 Tumor	mHif2a_exon2	23.1185	7.35407	0.00611229
3	Mouse 20 Tumor	mB2M	15.5039	15.7644		3	Mouse 20 Tumor	mHif2a_exon2	24.0864	8.32197	0.0031249
1	Mouse 21 Tumor	mB2M	15.4739	15.6579		1	Mouse 21 Tumor	mHif2a_exon2	23.9818	8.32394	0.00312064	0.00309774
2	Mouse 21 Tumor	mB2M	15.9671	15.6579		2	Mouse 21 Tumor	mHif2a_exon2	24.0081	8.35027	0.00306421
3	Mouse 21 Tumor	mB2M	15.5327	15.6579		3	Mouse 21 Tumor	mHif2a_exon2	23.9875	8.32963	0.00310836
1	Mouse 22 Tumor	mB2M	16.2694	16.4638		1	Mouse 22 Tumor	mHif2a_exon2	23.5734	7.10964	0.00724079	0.00711061
2	Mouse 22 Tumor	mB2M	16.6762	16.4638		2	Mouse 22 Tumor	mHif2a_exon2	23.6559	7.19214	0.00683831
3	Mouse 22 Tumor	mB2M	16.4458	16.4638		3	Mouse 22 Tumor	mHif2a_exon2	23.571	7.10726	0.00725273
1	Mouse 23 Tumor	mB2M	17.4796	17.3444		1	Mouse 23 Tumor	mHif2a_exon2	25.6677	8.32337	0.00312187	0.00300918
2	Mouse 23 Tumor	mB2M	17.2214	17.3444		2	Mouse 23 Tumor	mHif2a_exon2	25.7524	8.40806	0.00294389
3	Mouse 23 Tumor	mB2M	17.3321	17.3444		3	Mouse 23 Tumor	mHif2a_exon2	25.7437	8.39933	0.00296176
1	Mouse 24 Tumor	mB2M	13.9102	13.9696		1	Mouse 24 Tumor	mHif2a_exon2	21.7193	7.74967	0.00464641	0.00437464
2	Mouse 24 Tumor	mB2M	13.663	13.9696		2	Mouse 24 Tumor	mHif2a_exon2	21.7785	7.80888	0.00445958
3	Mouse 24 Tumor	mB2M	14.3357	13.9696		3	Mouse 24 Tumor	mHif2a_exon2	21.929	7.95933	0.00401794
1	Mouse 25 Tumor	mB2M	15.2641	15.539		1	Mouse 25 Tumor	mHif2a_exon2	23.5087	7.96961	0.00398939	0.00716772
2	Mouse 25 Tumor	mB2M	15.2142	15.539		2	Mouse 25 Tumor	mHif2a_exon2	22.3874	6.84835	0.00867843
3	Mouse 25 Tumor	mB2M	16.1388	15.539		3	Mouse 25 Tumor	mHif2a_exon2	22.3615	6.8225	0.00883535
1	Mouse 26 Tumor	mB2M	15.9055	15.889		1	Mouse 26 Tumor	mHif2a_exon2	23.2156	7.32664	0.00622964	0.00498191
2	Mouse 26 Tumor	mB2M	15.8454	15.889		2	Mouse 26 Tumor	mHif2a_exon2	23.8956	8.00665	0.00388827
3	Mouse 26 Tumor	mB2M	15.916	15.889		3	Mouse 26 Tumor	mHif2a_exon2	23.5834	7.69441	0.00482782
1	Mouse 27 Tumor	mB2M	15.8246	15.3855		1	Mouse 27 Tumor	mHif2a_exon2	24.4025	9.01708	0.00193013	0.00196024
2	Mouse 27 Tumor	mB2M	14.783	15.3855		2	Mouse 27 Tumor	mHif2a_exon2	24.2475	8.86201	0.00214916
3	Mouse 27 Tumor	mB2M	15.5488	15.3855		3	Mouse 27 Tumor	mHif2a_exon2	24.5021	9.11663	0.00180144
1	Mouse 28 Tumor	mB2M	14.8223	14.6669		1	Mouse 28 Tumor	mHif2a_exon2	23.2986	8.63167	0.0025212	0.00255565
2	Mouse 28 Tumor	mB2M	14.5361	14.6669		2	Mouse 28 Tumor	mHif2a_exon2	23.2248	8.55787	0.00265353
3	Mouse 28 Tumor	mB2M	14.6424	14.6669		3	Mouse 28 Tumor	mHif2a_exon2	23.3153	8.64836	0.00249221
1	Mouse 29 Tumor	mB2M	14.1671	14.4872		1	Mouse 29 Tumor	mHif2a_exon2	23.3201	8.83294	0.00219291	0.00237039
2	Mouse 29 Tumor	mB2M	14.307	14.4872		2	Mouse 29 Tumor	mHif2a_exon2	22.9922	8.50504	0.00275251
3	Mouse 29 Tumor	mB2M	14.9875	14.4872		3	Mouse 29 Tumor	mHif2a_exon2	23.3381	8.85091	0.00216576
1	Mouse 30 Tumor	mB2M	15.8488	15.9492		1	Mouse 30 Tumor	mHif2a_exon2	25.2039	9.25472	0.00163701	0.00166374
2	Mouse 30 Tumor	mB2M	16.2771	15.9492		2	Mouse 30 Tumor	mHif2a_exon2	25.1337	9.18451	0.00171865
3	Mouse 30 Tumor	mB2M	15.7217	15.9492		3	Mouse 30 Tumor	mHif2a_exon2	25.2052	9.256	0.00163556
1	Mouse 31 Tumor	mB2M	17.6249	17.747		1	Mouse 31 Tumor	mHif2a_exon2	26.5118	8.76482	0.00229894	0.00243485
2	Mouse 31 Tumor	mB2M	17.8583	17.747		2	Mouse 31 Tumor	mHif2a_exon2	26.4115	8.66447	0.00246453
3	Mouse 31 Tumor	mB2M	17.7578	17.747		3	Mouse 31 Tumor	mHif2a_exon2	26.3673	8.62035	0.00254107
1	Mouse 32 Tumor	mB2M	16.1693	16.4387		1	Mouse 32 Tumor	mHif2a_exon2	24.3246	7.88581	0.00422799	0.00425513
2	Mouse 32 Tumor	mB2M	16.25	16.4387		2	Mouse 32 Tumor	mHif2a_exon2	24.4202	7.98145	0.00395681
3	Mouse 32 Tumor	mB2M	16.897	16.4387		3	Mouse 32 Tumor	mHif2a_exon2	24.209	7.77026	0.00458057
1	Mouse 33 Tumor	mB2M	16.5577	16.6543		1	Mouse 33 Tumor	mHif2a_exon2	23.9561	7.30189	0.00633742	0.00629743
2	Mouse 33 Tumor	mB2M	16.84	16.6543		2	Mouse 33 Tumor	mHif2a_exon2	24.0521	7.39787	0.00592953
3	Mouse 33 Tumor	mB2M	16.5651	16.6543		3	Mouse 33 Tumor	mHif2a_exon2	23.892	7.23779	0.00662535
1	Mouse 34 Tumor	mB2M	17.5623	16.7251		1	Mouse 34 Tumor	mHif2a_exon2	26.3144	9.5893	0.00129817	0.00133998
2	Mouse 34 Tumor	mB2M	15.8179	16.7251		2	Mouse 34 Tumor	mHif2a_exon2	26.2954	9.5703	0.00131539
3	Mouse 34 Tumor	mB2M	16.7951	16.7251		3	Mouse 34 Tumor	mHif2a_exon2	26.1989	9.47381	0.00140637
1	Mouse 35 Tumor	mB2M	16.4393	16.4544		1	Mouse 35 Tumor	mHif2a_exon2	24.101	7.64663	0.00499038	0.00479982
2	Mouse 35 Tumor	mB2M	16.3597	16.4544		2	Mouse 35 Tumor	mHif2a_exon2	24.1449	7.69056	0.00484073
3	Mouse 35 Tumor	mB2M	16.5641	16.4544		3	Mouse 35 Tumor	mHif2a_exon2	24.2285	7.77412	0.00456834
1	Mouse 36 Tumor	mB2M	14.4879	14.5354		1	Mouse 36 Tumor	mHif2a_exon2	22.8638	8.32839	0.00311104	0.00393505
2	Mouse 36 Tumor	mB2M	14.3887	14.5354		2	Mouse 36 Tumor	mHif2a_exon2	22.7097	8.17431	0.00346167
3	Mouse 36 Tumor	mB2M	14.7297	14.5354		3	Mouse 36 Tumor	mHif2a_exon2	22.1137	7.5783	0.00523244
1	Mouse 37 Tumor	mB2M	17.6075	17.3603		1	Mouse 37 Tumor	mHif2a_exon2	25.3675	8.00717	0.00388687	0.00345726
2	Mouse 37 Tumor	mB2M	17.5339	17.3603		2	Mouse 37 Tumor	mHif2a_exon2	25.7111	8.35077	0.00306315
3	Mouse 37 Tumor	mB2M	16.9396	17.3603		3	Mouse 37 Tumor	mHif2a_exon2	25.5514	8.19105	0.00342175
1	Mouse 38 Tumor	mB2M	16.2385	15.9958		1	Mouse 38 Tumor	mHif2a_exon2	24.1365	8.14072	0.00354323	0.00332644
2	Mouse 38 Tumor	mB2M	15.8997	15.9958		2	Mouse 38 Tumor	mHif2a_exon2	24.2729	8.27707	0.00322369
3	Mouse 38 Tumor	mB2M	15.8493	15.9958		3	Mouse 38 Tumor	mHif2a_exon2	24.2779	8.28213	0.00321241
1	Mouse 39 Tumor	mB2M	16.8404	16.7428		1	Mouse 39 Tumor	mHif2a_exon2	25.8772	9.13431	0.0017795	0.00188737
2	Mouse 39 Tumor	mB2M	16.6903	16.7428		2	Mouse 39 Tumor	mHif2a_exon2	25.722	8.97917	0.00198153
3	Mouse 39 Tumor	mB2M	16.6979	16.7428		3	Mouse 39 Tumor	mHif2a_exon2	25.7818	9.03896	0.00190109
1	Mouse 40 Tumor	mB2M	17.3636	17.2435		1	Mouse 40 Tumor	mHif2a_exon2	25.383	8.13951	0.00354621	0.00374555
2	Mouse 40 Tumor	mB2M	17.1802	17.2435		2	Mouse 40 Tumor	mHif2a_exon2	25.284	8.04043	0.00379829
3	Mouse 40 Tumor	mB2M	17.1867	17.2435		3	Mouse 40 Tumor	mHif2a_exon2	25.2487	8.00521	0.00389216

## Sheet: Fig 1h
Technical Replicate	Sample Name	Target Name	CT	Avg CT		Technical Replicate	Sample Name	Target Name	CT	dCt (GOI-HKG)	linear (mRNA:B2M)	Avg dCt		Hif1αf/f PyMT+	Avg dCt	realtive to f/f
1	Mouse 1 Tumor	mB2M	15.8021	15.7516		1	Mouse 1 Tumor	mVEGFA	24.2372	8.48553	0.00278997	0.00272895		Mouse 1	0.00272895	0.648191
2	Mouse 1 Tumor	mB2M	15.7523	15.7516		2	Mouse 1 Tumor	mVEGFA	24.3703	8.61867	0.00254403			Mouse 2	0.00424109	1.00736
3	Mouse 1 Tumor	mB2M	15.7005	15.7516		3	Mouse 1 Tumor	mVEGFA	24.205	8.45339	0.00285284			Mouse 3	0.00456148	1.08346
1	Mouse 2 Tumor	mB2M	16.8525	16.7676		1	Mouse 2 Tumor	mVEGFA	24.8022	8.03462	0.00381362	0.00424109		Mouse 4	0.00155105	0.368411
2	Mouse 2 Tumor	mB2M	16.5734	16.7676		2	Mouse 2 Tumor	mVEGFA	24.6041	7.8365	0.004375			Mouse 5	0.00197449	0.468989
3	Mouse 2 Tumor	mB2M	16.8769	16.7676		3	Mouse 2 Tumor	mVEGFA	24.5524	7.7848	0.00453463			Mouse 6	0.00530893	1.261
1	Mouse 3 Tumor	mB2M	17.1089	17.2196		1	Mouse 3 Tumor	mVEGFA	24.9877	7.76807	0.00458751	0.00456148		Mouse 7	0.00622263	1.47802
2	Mouse 3 Tumor	mB2M	17.2729	17.2196		2	Mouse 3 Tumor	mVEGFA	25.0325	7.81295	0.00444702			Mouse 8	0.00402988	0.957193
3	Mouse 3 Tumor	mB2M	17.277	17.2196		3	Mouse 3 Tumor	mVEGFA	24.9682	7.74858	0.0046499			Mouse 9	0.00286621	0.680794
1	Mouse 4 Tumor	mB2M	15.4208	15.5534		1	Mouse 4 Tumor	mVEGFA	24.8401	9.28672	0.0016011	0.00155105		Mouse 10	0.00518686	1.23201
2	Mouse 4 Tumor	mB2M	15.4565	15.5534		2	Mouse 4 Tumor	mVEGFA	24.8983	9.34488	0.00153784			Mouse 11	0.00258482	0.613958
3	Mouse 4 Tumor	mB2M	15.7829	15.5534		3	Mouse 4 Tumor	mVEGFA	24.9206	9.36724	0.00151419			Mouse 12	0.00540409	1.2836
1	Mouse 5 Tumor	mB2M	15.5815	15.6332		1	Mouse 5 Tumor	mVEGFA	24.5941	8.96086	0.00200683	0.00197449		Mouse 13	0.0113485	2.69554
2	Mouse 5 Tumor	mB2M	15.1668	15.6332		2	Mouse 5 Tumor	mVEGFA	24.6544	9.02122	0.00192461			Mouse 14	0.00727437	1.72784
3	Mouse 5 Tumor	mB2M	16.1514	15.6332		3	Mouse 5 Tumor	mVEGFA	24.6048	8.97155	0.00199202			Mouse 15	0.00309504	0.735146
1	Mouse 6 Tumor	mB2M	15.924	15.8556		1	Mouse 6 Tumor	mVEGFA	22.9298	7.0742	0.00742083	0.00530893		Mouse 16	0.00659672	1.56688
2	Mouse 6 Tumor	mB2M	15.7067	15.8556		2	Mouse 6 Tumor	mVEGFA	23.3051	7.44949	0.00572109			Mouse 17	0.00245718	0.583639
3	Mouse 6 Tumor	mB2M	15.936	15.8556		3	Mouse 6 Tumor	mVEGFA	24.3437	8.48817	0.00278488			Mouse 18	0.000684696	0.162632
1	Mouse 7 Tumor	mB2M	16.9818	16.9394		1	Mouse 7 Tumor	mVEGFA	23.8526	6.9132	0.00829695	0.00622263		Mouse 19	0.00187491	0.445336
2	Mouse 7 Tumor	mB2M	16.8183	16.9394		2	Mouse 7 Tumor	mVEGFA	25.0482	8.10886	0.00362235			AVERAGE	0.0042101	1
3	Mouse 7 Tumor	mB2M	17.018	16.9394		3	Mouse 7 Tumor	mVEGFA	24.1506	7.2112	0.00674858
1	Mouse 8 Tumor	mB2M	16.0214	16.3364		1	Mouse 8 Tumor	mVEGFA	24.3031	7.96663	0.00399767	0.00402988
2	Mouse 8 Tumor	mB2M	16.6695	16.3364		2	Mouse 8 Tumor	mVEGFA	24.6274	8.29102	0.00319266			Hif1α-/- PyMT+	Avg dCt	realtive to f/f
3	Mouse 8 Tumor	mB2M	16.3184	16.3364		3	Mouse 8 Tumor	mVEGFA	24.0096	7.67321	0.00489931			Mouse 20	0.00652289	1.54934
1	Mouse 9 Tumor	mB2M	14.4927	14.5104		1	Mouse 9 Tumor	mVEGFA	22.9756	8.46515	0.00282968	0.00286621		Mouse 21	0.0013214	0.313864
2	Mouse 9 Tumor	mB2M	14.2676	14.5104		2	Mouse 9 Tumor	mVEGFA	22.9263	8.41588	0.00292798			Mouse 22	0.00219241	0.520749
3	Mouse 9 Tumor	mB2M	14.771	14.5104		3	Mouse 9 Tumor	mVEGFA	22.9698	8.4594	0.00284096			Mouse 23	0.00355426	0.844222
1	Mouse 10 Tumor	mB2M	16.6962	16.4988		1	Mouse 10 Tumor	mVEGFA	24.1363	7.63745	0.00502225	0.00518686		Mouse 24	0.000702506	0.166862
2	Mouse 10 Tumor	mB2M	16.5087	16.4988		2	Mouse 10 Tumor	mVEGFA	24.088	7.58922	0.00519297			Mouse 25	0.00471204	1.11922
3	Mouse 10 Tumor	mB2M	16.2915	16.4988		3	Mouse 10 Tumor	mVEGFA	24.0463	7.54749	0.00534537			Mouse 26	0.00427225	1.01476
1	Mouse 11 Tumor	mB2M	13.932	15.1205		1	Mouse 11 Tumor	mVEGFA	23.62	8.49956	0.00276299	0.00258482		Mouse 27	0.0018491	0.439205
2	Mouse 11 Tumor	mB2M	15.5479	15.1205		2	Mouse 11 Tumor	mVEGFA	23.837	8.71647	0.00237729			Mouse 28	0.000763937	0.181454
3	Mouse 11 Tumor	mB2M	15.8816	15.1205		3	Mouse 11 Tumor	mVEGFA	23.6999	8.57942	0.0026142			Mouse 29	0.0015886	0.377332
1	Mouse 12 Tumor	mB2M	16.7157	16.6638		1	Mouse 12 Tumor	mVEGFA	24.0813	7.41751	0.00584934	0.00540409		Mouse 30	0.00123994	0.294515
2	Mouse 12 Tumor	mB2M	16.7132	16.6638		2	Mouse 12 Tumor	mVEGFA	24.0184	7.35468	0.00610972			Mouse 31	0.00151614	0.36012
3	Mouse 12 Tumor	mB2M	16.5625	16.6638		3	Mouse 12 Tumor	mVEGFA	24.541	7.87723	0.00425322			Mouse 32	0.00168055	0.399171
1	Mouse 13 Tumor	mB2M	16.6649	16.8561		1	Mouse 13 Tumor	mVEGFA	23.713	6.85689	0.00862721	0.0113485		Mouse 33	0.00804962	1.91198
2	Mouse 13 Tumor	mB2M	16.79	16.8561		2	Mouse 13 Tumor	mVEGFA	23.0829	6.22674	0.0133526			Mouse 34	0.00166491	0.395457
3	Mouse 13 Tumor	mB2M	17.1134	16.8561		3	Mouse 13 Tumor	mVEGFA	23.2291	6.37294	0.0120657			Mouse 35	0.00278698	0.661975
1	Mouse 14 Tumor	mB2M	17.5715	17.9454		1	Mouse 14 Tumor	mVEGFA	24.7512	6.80582	0.00893807	0.00727437		Mouse 36	0.00230832	0.548282
2	Mouse 14 Tumor	mB2M	17.8366	17.9454		2	Mouse 14 Tumor	mVEGFA	25.0023	7.05699	0.0075099			Mouse 37	0.00284035	0.674653
3	Mouse 14 Tumor	mB2M	18.428	17.9454		3	Mouse 14 Tumor	mVEGFA	25.4848	7.53949	0.00537512			Mouse 38	0.00163931	0.389376
1	Mouse 15 Tumor	mB2M	17.0874	16.9447		1	Mouse 15 Tumor	mVEGFA	25.3616	8.41695	0.0029258	0.00309504		Mouse 39	0.00179462	0.426264
2	Mouse 15 Tumor	mB2M	17.0767	16.9447		2	Mouse 15 Tumor	mVEGFA	25.149	8.20433	0.00339039			Mouse 40	0.0046136	1.09584
3	Mouse 15 Tumor	mB2M	16.6699	16.9447		3	Mouse 15 Tumor	mVEGFA	25.3405	8.39585	0.00296891			AVERAGE	0.00274351	0.65165
1	Mouse 16 Tumor	mB2M	18.5182	17.9848		1	Mouse 16 Tumor	mVEGFA	24.9844	6.99964	0.00781447	0.00659672
2	Mouse 16 Tumor	mB2M	17.7166	17.9848		2	Mouse 16 Tumor	mVEGFA	25.4241	7.43925	0.00576187
3	Mouse 16 Tumor	mB2M	17.7196	17.9848		3	Mouse 16 Tumor	mVEGFA	25.3151	7.33031	0.00621381
1	Mouse 17 Tumor	mB2M	16.6187	16.7247		1	Mouse 17 Tumor	mVEGFA	25.0382	8.31357	0.00314315	0.00245718
2	Mouse 17 Tumor	mB2M	17.0409	16.7247		2	Mouse 17 Tumor	mVEGFA	25.4763	8.75163	0.00232005
3	Mouse 17 Tumor	mB2M	16.5144	16.7247		3	Mouse 17 Tumor	mVEGFA	25.7581	9.03346	0.00190834
1	Mouse 18 Tumor	mB2M	16.8148	16.8939		1	Mouse 18 Tumor	mVEGFA	27.1003	10.2064	0.000846407	0.000684696
2	Mouse 18 Tumor	mB2M	17.1729	16.8939		2	Mouse 18 Tumor	mVEGFA	27.3793	10.4854	0.000697562
3	Mouse 18 Tumor	mB2M	16.694	16.8939		3	Mouse 18 Tumor	mVEGFA	27.8308	10.9369	0.000510119
1	Mouse 19 Tumor	mB2M	15.8603	15.5785		1	Mouse 19 Tumor	mVEGFA	24.734	9.15547	0.00175359	0.00187491
2	Mouse 19 Tumor	mB2M	15.4551	15.5785		2	Mouse 19 Tumor	mVEGFA	24.5959	9.01736	0.00192977
3	Mouse 19 Tumor	mB2M	15.4202	15.5785		3	Mouse 19 Tumor	mVEGFA	24.5872	9.00871	0.00194137
1	Mouse 20 Tumor	mB2M	17.7577	17.884		1	Mouse 20 Tumor	mVEGFA	25.0879	7.20388	0.00678293	0.00652289
2	Mouse 20 Tumor	mB2M	18.0743	17.884		2	Mouse 20 Tumor	mVEGFA	25.0686	7.18464	0.00687399
3	Mouse 20 Tumor	mB2M	17.82	17.884		3	Mouse 20 Tumor	mVEGFA	25.2862	7.40219	0.00591177
1	Mouse 21 Tumor	mB2M	16.4012	16.3598		1	Mouse 21 Tumor	mVEGFA	25.9502	9.59043	0.00129716	0.0013214
2	Mouse 21 Tumor	mB2M	16.3817	16.3598		2	Mouse 21 Tumor	mVEGFA	25.9716	9.61179	0.0012781
3	Mouse 21 Tumor	mB2M	16.2965	16.3598		3	Mouse 21 Tumor	mVEGFA	25.8516	9.4918	0.00138894
1	Mouse 22 Tumor	mB2M	16.5855	16.9532		1	Mouse 22 Tumor	mVEGFA	25.8546	8.90144	0.00209121	0.00219241
2	Mouse 22 Tumor	mB2M	17.3139	16.9532		2	Mouse 22 Tumor	mVEGFA	25.7895	8.83635	0.00218773
3	Mouse 22 Tumor	mB2M	16.9602	16.9532		3	Mouse 22 Tumor	mVEGFA	25.7184	8.76523	0.00229828
1	Mouse 23 Tumor	mB2M	18.3788	18.4416		1	Mouse 23 Tumor	mVEGFA	26.5233	8.08168	0.00369124	0.00355426
2	Mouse 23 Tumor	mB2M	18.308	18.4416		2	Mouse 23 Tumor	mVEGFA	26.546	8.1044	0.00363357
3	Mouse 23 Tumor	mB2M	18.638	18.4416		3	Mouse 23 Tumor	mVEGFA	26.6684	8.22681	0.00333797
1	Mouse 24 Tumor	mB2M	14.3824	14.7765		1	Mouse 24 Tumor	mVEGFA	25.058	10.2815	0.000803468	0.000702506
2	Mouse 24 Tumor	mB2M	14.4396	14.7765		2	Mouse 24 Tumor	mVEGFA	25.3766	10.6	0.000644279
3	Mouse 24 Tumor	mB2M	15.5076	14.7765		3	Mouse 24 Tumor	mVEGFA	25.3423	10.5657	0.000659772
1	Mouse 25 Tumor	mB2M	16.8929	16.8353		1	Mouse 25 Tumor	mVEGFA	24.5284	7.6931	0.00483221	0.00471204
2	Mouse 25 Tumor	mB2M	16.6829	16.8353		2	Mouse 25 Tumor	mVEGFA	24.4953	7.65997	0.00494445
3	Mouse 25 Tumor	mB2M	16.9302	16.8353		3	Mouse 25 Tumor	mVEGFA	24.677	7.84163	0.00435947
1	Mouse 26 Tumor	mB2M	15.9507	16.3685		1	Mouse 26 Tumor	mVEGFA	24.1933	7.82478	0.0044107	0.00427225
2	Mouse 26 Tumor	mB2M	16.3682	16.3685		2	Mouse 26 Tumor	mVEGFA	24.2214	7.85295	0.00432539
3	Mouse 26 Tumor	mB2M	16.7865	16.3685		3	Mouse 26 Tumor	mVEGFA	24.3055	7.93699	0.00408065
1	Mouse 27 Tumor	mB2M	15.8524	15.6414		1	Mouse 27 Tumor	mVEGFA	24.6451	9.00371	0.00194811	0.0018491
2	Mouse 27 Tumor	mB2M	15.1704	15.6414		2	Mouse 27 Tumor	mVEGFA	24.7371	9.0957	0.00182777
3	Mouse 27 Tumor	mB2M	15.9014	15.6414		3	Mouse 27 Tumor	mVEGFA	24.7823	9.14088	0.00177142
1	Mouse 28 Tumor	mB2M	15.2159	15.5132		1	Mouse 28 Tumor	mVEGFA	25.6705	10.1573	0.000875672	0.000763937
2	Mouse 28 Tumor	mB2M	15.5361	15.5132		2	Mouse 28 Tumor	mVEGFA	26.0352	10.522	0.000680096
3	Mouse 28 Tumor	mB2M	15.7876	15.5132		3	Mouse 28 Tumor	mVEGFA	25.9211	10.4079	0.000736044
1	Mouse 29 Tumor	mB2M	14.9606	14.9119		1	Mouse 29 Tumor	mVEGFA	24.0725	9.16066	0.0017473	0.0015886
2	Mouse 29 Tumor	mB2M	15.3187	14.9119		2	Mouse 29 Tumor	mVEGFA	24.4905	9.57863	0.00130781
3	Mouse 29 Tumor	mB2M	14.4563	14.9119		3	Mouse 29 Tumor	mVEGFA	24.1031	9.19119	0.00171071
1	Mouse 30 Tumor	mB2M	16.146	15.8848		1	Mouse 30 Tumor	mVEGFA	25.5698	9.68507	0.0012148	0.00123994
2	Mouse 30 Tumor	mB2M	15.5449	15.8848		2	Mouse 30 Tumor	mVEGFA	25.4634	9.57858	0.00130785
3	Mouse 30 Tumor	mB2M	15.9634	15.8848		3	Mouse 30 Tumor	mVEGFA	25.5909	9.70617	0.00119716
1	Mouse 31 Tumor	mB2M	18.5171	18.3715		1	Mouse 31 Tumor	mVEGFA	27.6671	9.29556	0.00159132	0.00151614
2	Mouse 31 Tumor	mB2M	18.2384	18.3715		2	Mouse 31 Tumor	mVEGFA	27.6663	9.29485	0.0015921
3	Mouse 31 Tumor	mB2M	18.359	18.3715		3	Mouse 31 Tumor	mVEGFA	27.8884	9.5169	0.00136499
1	Mouse 32 Tumor	mB2M	16.7843	16.8592		1	Mouse 32 Tumor	mVEGFA	26.0109	9.15163	0.00175826	0.00168055
2	Mouse 32 Tumor	mB2M	16.7383	16.8592		2	Mouse 32 Tumor	mVEGFA	25.8424	8.98321	0.00197599
3	Mouse 32 Tumor	mB2M	17.0551	16.8592		3	Mouse 32 Tumor	mVEGFA	26.4383	9.57909	0.0013074
1	Mouse 33 Tumor	mB2M	17.1821	17.1923		1	Mouse 33 Tumor	mVEGFA	24.2431	7.05076	0.00754239	0.00804962
2	Mouse 33 Tumor	mB2M	17.3214	17.1923		2	Mouse 33 Tumor	mVEGFA	24.0324	6.84007	0.00872838
3	Mouse 33 Tumor	mB2M	17.0735	17.1923		3	Mouse 33 Tumor	mVEGFA	24.1803	6.98794	0.00787811
1	Mouse 34 Tumor	mB2M	16.8721	17.5164		1	Mouse 34 Tumor	mVEGFA	26.7044	9.18802	0.00171447	0.00166491
2	Mouse 34 Tumor	mB2M	18.2514	17.5164		2	Mouse 34 Tumor	mVEGFA	26.9912	9.47477	0.00140543
3	Mouse 34 Tumor	mB2M	17.4258	17.5164		3	Mouse 34 Tumor	mVEGFA	26.5754	9.05902	0.00187483
1	Mouse 35 Tumor	mB2M	15.4178	15.8435		1	Mouse 35 Tumor	mVEGFA	24.1502	8.3067	0.00315817	0.00278698
2	Mouse 35 Tumor	mB2M	15.824	15.8435		2	Mouse 35 Tumor	mVEGFA	24.2434	8.39983	0.00296073
3	Mouse 35 Tumor	mB2M	16.2888	15.8435		3	Mouse 35 Tumor	mVEGFA	24.6445	8.80097	0.00224204
1	Mouse 36 Tumor	mB2M	14.25	14.1251		1	Mouse 36 Tumor	mVEGFA	22.9808	8.85565	0.00215865	0.00230832
2	Mouse 36 Tumor	mB2M	14.2109	14.1251		2	Mouse 36 Tumor	mVEGFA	22.7797	8.6546	0.00248145
3	Mouse 36 Tumor	mB2M	13.9144	14.1251		3	Mouse 36 Tumor	mVEGFA	22.8988	8.77368	0.00228486
1	Mouse 37 Tumor	mB2M	18.3004	18.1202		1	Mouse 37 Tumor	mVEGFA	26.5191	8.39894	0.00296256	0.00284035
2	Mouse 37 Tumor	mB2M	18.2114	18.1202		2	Mouse 37 Tumor	mVEGFA	26.5513	8.43107	0.0028973
3	Mouse 37 Tumor	mB2M	17.8488	18.1202		3	Mouse 37 Tumor	mVEGFA	26.6739	8.5537	0.00266121
1	Mouse 38 Tumor	mB2M	15.875	15.912		1	Mouse 38 Tumor	mVEGFA	24.9652	9.05324	0.00188236	0.00163931
2	Mouse 38 Tumor	mB2M	15.9387	15.912		2	Mouse 38 Tumor	mVEGFA	25.0841	9.17209	0.00173351
3	Mouse 38 Tumor	mB2M	15.9223	15.912		3	Mouse 38 Tumor	mVEGFA	25.497	9.58498	0.00130207
1	Mouse 39 Tumor	mB2M	16.4667	16.4522		1	Mouse 39 Tumor	mVEGFA	25.2407	8.78845	0.00226158	0.00179462
2	Mouse 39 Tumor	mB2M	16.2313	16.4522		2	Mouse 39 Tumor	mVEGFA	25.7376	9.28542	0.00160255
3	Mouse 39 Tumor	mB2M	16.6586	16.4522		3	Mouse 39 Tumor	mVEGFA	25.8142	9.36198	0.00151972
1	Mouse 40 Tumor	mB2M	16.9398	16.9962		1	Mouse 40 Tumor	mVEGFA	24.4203	7.42412	0.0058226	0.0046136
2	Mouse 40 Tumor	mB2M	16.8599	16.9962		2	Mouse 40 Tumor	mVEGFA	25.2006	8.20443	0.00339016
3	Mouse 40 Tumor	mB2M	17.1889	16.9962		3	Mouse 40 Tumor	mVEGFA	24.7516	7.75538	0.00462805

## Sheet: Fig 1i
	Tumor Pimo Score							Tumor Pimo Score
Hif1αf/f PyMT+	Field 1	Field 2	Field 3	Field 4	Average		Hif1α-/- PyMT+	Field 1	Field 2	Field 3	Field 4	Average
Mouse 1	3	3	3		3		Mouse 20	1	0	1		0.666667
Mouse 2	1	0	0		0.333333		Mouse 21	2	2	3		2.33333
Mouse 4	2	0			1		Mouse 22	0	1	1		0.666667
Mouse 5	1	0			0.5		Mouse 23	0	0	0		0
Mouse 6	3	2			2.5		Mouse 24	3	3	3		3
Mouse 7	2	1	2		1.66667		Mouse 25	1	0	0		0.333333
Mouse 9	3	3	2	0	2		Mouse 26	1	0	1		0.666667
Mouse 10	0	0	0		0		Mouse 27	0	0			0
Mouse 11	3				3		Mouse 28	0	3	3		2
Mouse 12	0				0		Mouse 29	0	0	0		0
Mouse 13	2	0			1		Mouse 30	1	3			2
Mouse 14	1	0			0.5		Mouse 31	1				1
Mouse 15	3	3	3		3		Mouse 32	2	0	0		0.666667
Mouse 16	2				2		Mouse 33	1	2	0		1
Mouse 17	1	2	2		1.66667		Mouse 34	1	1	1		1
Mouse 18	0	0			0		Mouse 35	0				0
							Mouse 36	3	2			2.5
							Mouse 37	2	0			1
							Mouse 38	3	3			3
							Mouse 39	3	1	0		1.33333
							Mouse 40	1	2	1		1.33333

## Sheet: Fig 2b
Hif1αf/f PyMT+	BV/TV %		Hif1α-/- PyMT+	BV/TV %		Hif1αf/f PyMT-	BV/TV %		Hif1α-/- PyMT-	BV/TV %
Mouse 1	8.05		Mouse 20	10.46		Mouse 41	9.23		Mouse 57	9.03
Mouse 2	6.52		Mouse 21	2.57		Mouse 42	6.61		Mouse 58	9.69
Mouse 3	5.23		Mouse 22	5.03		Mouse 43	3.16		Mouse 59	5.74
Mouse 4	5.51		Mouse 23	4.44		Mouse 44	5.68		Mouse 60	6.72
Mouse 5	9.35		Mouse 24	5.86		Mouse 45	4.26		Mouse 61	6.74
Mouse 6	6.13		Mouse 25	5.95		Mouse 46	2.41		Mouse 62	4.92
Mouse 7	8.6		Mouse 26	7.87		Mouse 47	4.02		Mouse 63	3.29
Mouse 8	6.01		Mouse 27	7.77		Mouse 48	6.68		Mouse 64	10.99
Mouse 9	8.56		Mouse 28	5.73		Mouse 49	3.23		Mouse 65	6.92
Mouse 10	8.26		Mouse 29	7		Mouse 50	7.71		Mouse 66	6.22
Mouse 11	5.3		Mouse 30	5.19		Mouse 51	4.31		Mouse 67	7.75
Mouse 12	7.23		Mouse 31	10.63		Mouse 52	6.93
Mouse 13	10.45		Mouse 32	5.16		Mouse 53	4.26
Mouse 14	6.85		Mouse 33	2.81		Mouse 54	8.25
Mouse 15	5.76		Mouse 34	5.1		Mouse 55	11.93
Mouse 16	8.15		Mouse 35	5.49		Mouse 56	8.67
Mouse 17	4.69		Mouse 36	7.37
Mouse 18	10.72		Mouse 37	8.42
Mouse 19	9.52		Mouse 38	7.92
Mouse 20	6.92		Mouse 39	5.68
			Mouse 40	5.23

## Sheet: Fig 2c
Hif1αf/f PyMT+	Tb.N		Hif1α-/- PyMT+	Tb.N		Hif1αf/f PyMT-	Tb.N		Hif1α-/- PyMT-	Tb.N
Mouse 1	3.549		Mouse 20	4.4955		Mouse 41	4.541		Mouse 57	3.8372
Mouse 2	4.0516		Mouse 21	2.0509		Mouse 42	3.7498		Mouse 58	3.9253
Mouse 3	3.0431		Mouse 22	3.3472		Mouse 43	3.1083		Mouse 59	3.0911
Mouse 4	3.4938		Mouse 23	3.3151		Mouse 44	3.2357		Mouse 60	3.7524
Mouse 5	4.0565		Mouse 24	3.3863		Mouse 45	3.464		Mouse 61	3.9106
Mouse 6	3.4092		Mouse 25	2.9991		Mouse 46	2.1206		Mouse 62	3.2182
Mouse 7	3.8412		Mouse 26	3.5474		Mouse 47	2.8621		Mouse 63	2.6845
Mouse 8	3.1849		Mouse 27	3.9198		Mouse 48	3.598		Mouse 64	4.1169
Mouse 9	4.1342		Mouse 28	3.6521		Mouse 49	3.0117		Mouse 65	3.5459
Mouse 10	3.8992		Mouse 29	3.151		Mouse 50	4.6193		Mouse 66	3.0895
Mouse 11	3.1641		Mouse 30	2.0581		Mouse 51	3.6796		Mouse 67	3.9038
Mouse 12	4.0391		Mouse 31	4.2922		Mouse 52	3.9337
Mouse 13	3.9627		Mouse 32	3.0728		Mouse 53	2.8539
Mouse 14	3.5847		Mouse 33	2.0714		Mouse 54	3.9534
Mouse 15	2.7335		Mouse 34	2.8399		Mouse 55	4.0779
Mouse 16	4.2511		Mouse 35	3.335		Mouse 56	3.9284
Mouse 17	2.9579		Mouse 36	3.2266
Mouse 18	4.5347		Mouse 37	3.3275
Mouse 19	4.1052		Mouse 38	3.7046
Mouse 20	3.9603		Mouse 39	3.1295
			Mouse 40	2.9483

## Sheet: Fig 2d
Hif1αf/f PyMT+	Tb.Sp (um)		Hif1α-/- PyMT+	Tb.Sp (um)		Hif1αf/f PyMT-	Tb.Sp (um)		Hif1α-/- PyMT-	Tb.Sp (um)
Mouse 1	299.6		Mouse 20	235.9		Mouse 41	227.1		Mouse 57	276.1
Mouse 2	256.6		Mouse 21	514.4		Mouse 42	276.7		Mouse 58	274.5
Mouse 3	336.1		Mouse 22	305		Mouse 43	327.9		Mouse 59	337.5
Mouse 4	295		Mouse 23	310.2		Mouse 44	324.5		Mouse 60	279.9
Mouse 5	256.8		Mouse 24	308.3		Mouse 45	292.4		Mouse 61	268.8
Mouse 6	301		Mouse 25	349.5		Mouse 46	480.2		Mouse 62	323.3
Mouse 7	271		Mouse 26	298.2		Mouse 47	362.3		Mouse 63	384.1
Mouse 8	325.1		Mouse 27	269.8		Mouse 48	289.7		Mouse 64	256.3
Mouse 9	252.2		Mouse 28	281.3		Mouse 49	340.9		Mouse 65	293.3
Mouse 10	273		Mouse 29	333.6		Mouse 50	228.1		Mouse 66	340.3
Mouse 11	328		Mouse 30	511.7		Mouse 51	280.5		Mouse 67	265.7
Mouse 12	255.9		Mouse 31	249.2		Mouse 52	266.3
Mouse 13	273.2		Mouse 32	337.5		Mouse 53	362.5
Mouse 14	292.9		Mouse 33	465.7		Mouse 54	264.7
Mouse 15	383.2		Mouse 34	363.8		Mouse 55	259.7
Mouse 16	245.8		Mouse 35	312.7		Mouse 56	267.7
Mouse 17	352.5		Mouse 36	323.1
Mouse 18	231.7		Mouse 37	318.6
Mouse 19	257		Mouse 38	281.9
Mouse 20	264.1		Mouse 39	335
			Mouse 40	350.5

[truncated: 83 more sheets: Fig 2e, Fig 3a, Supp. Fig 3a, Fig 3b, Supp. Fig 3b, Fig 3c, Supp. Fig 3c, Fig 3d, Supp Fig 3d, e, Fig 3e, Supp. Fig 3f, g, Fig 3f, Fig 4a, Fig 4b CDH1, Fig 4b CHD2, Fig 4b Egfr, Fig 4b Notch1, Fig 4b Snai1, Fig 4b Snai2, Fig 4b Snai3, Fig 4b Twist1, Fig 4b Zeb1, Fig 4b Zeb2, Fig 4c Atg7, Fig 4c Becn1 …]
